# Supplementary material for: In silico fragmentation for computer assisted identification of metabolite mass spectra
Source: BMC Bioinformatics. 2010 Mar 22;11:148. doi: 10.1186/1471-2105-11-148 (PMC2853470; doi:10.1186/1471-2105-11-148)
Supplement: Additional file 1 — MassBank_KEGG_results. Full list of mass spectra and compounds used in section "Data set I searched against KEGG". This includes accession numbers in the MassBank system. For each compound the number of candidates and the rank of the correct solution is given. [file 1471-2105-11-148-S1.XLS]

## Sheet: Sheet1
Massbank Id's	Candidates	Candidates MF	Rank MetFrag
PB000122 PB000123 PB000124 PB000125	20	15	1
PB000126 PB000127 PB000128 PB000129	20	15	4
PB000164 PB000165 PB000166 PB000167	12	12	7
PB000181 PB000201 PB000202 PB000221	13	12	3
PB000241 PB000261 PB000262 PB000263	20	19	4
PB000387	9	13	5
PB000388 PB000389 PB000390 PB000391	10	15	5
PB000392 PB000393 PB000394	12	16	4
PB000395 PB000396 PB000397 PB000398	12	16	9
PB000399 PB000400 PB000401 PB000402	4	3	3
PB000403 PB000404 PB000405 PB000406	8	8	5
PB000407 PB000408 PB000409	6	6	1
PB000410 PB000411 PB000412 PB000413 PB000414	5	7	3
PB000415 PB000416 PB000417 PB000418	13	8	4
PB000419 PB000420 PB000421	7	3	4
PB000422 PB000423 PB000424 PB000425	5	4	4
PB000426 PB000427 PB000428 PB000429 PB000430	8	6	3
PB000431 PB000432 PB000433 PB000434 PB000435	5	1	1
PB000436 PB000437 PB000438 PB000439	4	3	3
PB000440 PB000441 PB000442 PB000443	11	4	3
PB000444 PB000445 PB000446 PB000447 PB000448	6	2	2
PB000449 PB000450 PB000451	3	4	3
PB000452 PB000453 PB000454 PB000455	11	3	3
PB000456 PB000457 PB000458 PB000459 PB000460	21	6	8
PB000461 PB000461 PB000462 PB000463 PB000464	14	11	9
PB000465 PB000466 PB000467 PB000468	18	6	14
PB000469 PB000470 PB000471 PB000472	12	16	9
PB000473 PB000474 PB000475 PB000476 PB000477	8	5	4
PB000478 PB000479 PB000480 PB000481 PB000482	6	4	2
PB000483 PB000484 PB000485 PB000486	1	1	1
PB000487 PB000488 PB000489 PB000490	1	1	1
PB000506 PB000507 PB000508 PB000509	8	6	5
PB000510 PB000511 PB000512 PB000513 PB000514	14	9	1
PB000518 PB000519 PB000520 PB000521 PB000522 PB000523	5	4	2
PB000627 PB000628 PB000629 PB000630	2	1	1
PB000641 PB000642 PB000643 PB000661	12	11	1
PB000681 PB000682 PB000701 PB000702	13	12	6
PB000741 PB000742 PB000743 PB000744	12	12	6
PB000745 PB000746 PB000781 PB000782	4	1	1
PB000783 PB000784 PB000785 PB000801 PB000802 PB000803 PB000804	9	5	1
PB000821 PB000841 PB000842 PB000861	16	14	5
PB000881 PB000882 PB000884 PB000885	22	18	7
PB000886 PB000901	18	6	3
PB001329 PB001330 PB001331 PB001332	16	16	6
PB001337 PB001338 PB001339 PB001340	16	16	5
PB001341 PB001342 PB001343 PB001344	7	5	4
PB001381 PB001382 PB001383 PB001384	9	3	3
PB001401 PB001402 PB001403 PB001404	5	3	2
PB001417 PB001418 PB001419 PB001420	11	2	1
Average:	10.3 (+/- 0.8)	7.9 (+/- 0.8)	3.9 (+/- 0.4)
Std. Deviation	5.54527	5.45973	2.70676
Median	10	6	3
75% Quartile	13	12	5
Massbank Id's – MassBank identifiers which were merged
Candidates – Number of hits in KEGG
Rank MetFrag – worst case rank of the correct compound
Candidates MF – Number of hits in KEGG using molecular formula
