# Supplementary material for: In silico fragmentation for computer assisted identification of metabolite mass spectra
Source: BMC Bioinformatics. 2010 Mar 22;11:148. doi: 10.1186/1471-2105-11-148 (PMC2853470; doi:10.1186/1471-2105-11-148)
Supplement: Additional file 2 — HillData_PubChem2009. Full list of mass spectra and compounds used in section "Data set II searched against PubChem". This includes accession numbers in the MassBank system. For each compound the number of candidates and the rank of the correct solution is given. [file 1471-2105-11-148-S2.XLS]

## Sheet: Sheet1
Compound	Candidates	Candidates MF	Rank	Tanimoto 0.95	Iso. Rank	MassBank ID's
4-amino-Antipyrine	1496	266	146	130	130	CO000001 CO000002 CO000003 CO000004 CO000005
6a-Methylprednisolone	3727	1382	58	18	18	CO000006 CO000007 CO000008 CO000009 CO000010
Acepromazine	1822	399	15	13	15	CO000011 CO000012 CO000013 CO000014 CO000015
Acetophenazine	5300	814	2	2	2	CO000016 CO000017 CO000018 CO000019 CO000020
Adenosine Diphosphate	197	2111	19	3	3	CO000021 CO000022 CO000023 CO000024 CO000025
Adiphenine	3967	202	7	6	7	CO000026 CO000027 CO000028 CO000029 CO000030
Albuterol	1211	31	325	174	192	CO000031 CO000032 CO000033 CO000034 CO000035
Alfentanil	1959	1682	2	2	2	CO000036 CO000037 CO000038 CO000039 CO000040
Amfenac	1382	142	117	94	94	CO000041 CO000042 CO000043 CO000044 CO000045
Aminophylline	634	78	9	9	9	CO000046 CO000047 CO000048 CO000049 CO000050
Ampicillin	4692	704	83	38	40	CO000051 CO000052 CO000053 CO000054 CO000055
Anileridine	5228	14	13	8	8	CO000056 CO000057 CO000058 CO000059 CO000060
Antipyrine	1435	32	503	446	446	CO000061 CO000062 CO000063 CO000064 CO000065
Apomorphine	2566	118	97	70	70	CO000066 CO000067 CO000068 CO000069 CO000070
Apramycin	736	1725	12	1	1	CO000071 CO000072 CO000073 CO000074 CO000075
Betaxolol	1102	79	7	5	5	CO000076 CO000077 CO000078 CO000079 CO000080
Boldenone Undecylenate	294	2448	27	16	16	CO000081 CO000082 CO000083 CO000084 CO000085
Bumetanide	5242	2353	5	5	5	CO000086 CO000087 CO000088 CO000089 CO000090
Buprenorphine	558	363	60	34	35	CO000091 CO000092 CO000093 CO000094 CO000095
Buspirone	1685	413	41	24	27	CO000096 CO000097 CO000098 CO000099 CO000100
Cholesterol	377	117	288	47	145	CO000101 CO000102 CO000103 CO000104 CO000105
Cromolyn	281	266	8	8	8	CO000106 CO000107 CO000108 CO000109 CO000110
Cymarin	496	4885	68	21	21	CO000111 CO000112 CO000113 CO000114 CO000115
Daunorubicin	541	701	33	5	6	CO000116 CO000117 CO000118 CO000119 CO000120
Dextromethorphan	1187	1070	131	79	86	CO000121 CO000122 CO000123 CO000124 CO000125
Dihydroergotamine	269	56	18	3	3	CO000126 CO000127 CO000128 CO000129 CO000130
Dimefline	4550	1739	1609	1056	1157	CO000131 CO000132 CO000133 CO000134 CO000135
Diphenoxylate	4024	1461	2	2	2	CO000136 CO000137 CO000138 CO000139 CO000140
Dobutamine	3916	877	43	21	23	CO000141 CO000142 CO000143 CO000144 CO000145
Doxorubicin	280	5076	41	10	11	CO000146 CO000147 CO000148 CO000149 CO000150
Drofenine	933	1889	40	32	32	CO000151 CO000152 CO000153 CO000154 CO000155
Enalapril	4927	569	171	85	92	CO000156 CO000157 CO000158 CO000159 CO000160
Enalaprilat	4603	60	49	29	29	CO000161 CO000162 CO000163 CO000164 CO000165
Ephedrine	1636	87	53	22	22	CO000166 CO000167 CO000168 CO000169 CO000170
Ergocristine	217	655	53	28	38	CO000171 CO000172 CO000173 CO000174 CO000175
Ergoloid Mesylate	119	83	1	1	1	CO000176 CO000177 CO000178 CO000179 CO000180
Etamiphylline	1234	14	6	6	6	CO000181 CO000182 CO000183 CO000184 CO000185
Etodolac	4091	55	7	5	5	CO000186 CO000187 CO000188 CO000189 CO000190
Fenbendazole	1826	772	88	75	76	CO000191 CO000192 CO000193 CO000194 CO000195
Fenoterol	3207	1388	10	4	4	CO000196 CO000197 CO000198 CO000199 CO000200
Folic Acid	7401	175	19	15	15	CO000201 CO000202 CO000203 CO000204 CO000205
Gallamine	32	232	1	1	1	CO000206 CO000207 CO000208 CO000209 CO000210
Gingerol	2014	1097	28	14	16	CO000211 CO000212 CO000213 CO000214 CO000215
Hematoporphyrin I	245	15	47	36	37	CO000216 CO000217 CO000218 CO000219 CO000220
Hydrocortisone	3938	1721	96	23	25	CO000221 CO000222 CO000223 CO000224 CO000225
Hydroxybutorphanol	2294	38	6	3	3	CO000226 CO000227 CO000228 CO000229 CO000230
Hydroxyphenethylamine	783	220	80	63	63	CO000231 CO000232 CO000233 CO000234 CO000235
Isoxsuprine	3916	44	160	79	83	CO000236 CO000237 CO000238 CO000239 CO000240
Ketorolac	1382	4060	37	31	31	CO000241 CO000242 CO000243 CO000244 CO000245
Leucine Enkephalin	555	829	13	5	10	CO000246 CO000247 CO000248 CO000249 CO000250
Mebeverine	1430	3114	4	2	2	CO000251 CO000252 CO000253 CO000254 CO000255
Mefenamic Acid	2362	208	451	372	383	CO000256 CO000257 CO000258 CO000259 CO000260
Meprobamate	498	264	13	10	13	CO000261 CO000262 CO000263 CO000264 CO000265
Methionine Enkephalin	329	73	12	10	10	CO000266 CO000267 CO000268 CO000269 CO000270
Methotrexate	9053	1366	11	7	7	CO000271 CO000272 CO000273 CO000274 CO000275
Methylergonovine	6004	1330	9	1	1	CO000276 CO000277 CO000278 CO000279 CO000280
Morphine-3-Glucuronide	1941	1	466	248	320	CO000281 CO000282 CO000283 CO000284 CO000285
Naltrexone	8827	609	114	68	71	CO000286 CO000287 CO000288 CO000289 CO000290
Nandrolone	1547	1268	150	90	95	CO000291 CO000292 CO000293 CO000294 CO000295
Nimesulide	535	1030	30	27	27	CO000296 CO000297 CO000298 CO000299 CO000300
Norpropoxyphene	2699	3145	27	19	21	CO000301 CO000302 CO000303 CO000304 CO000305
Noscapine	3609	119	562	337	387	CO000306 CO000307 CO000308 CO000309 CO000310
Ormetoprim	2502	144	1441	1117	1172	CO000311 CO000312 CO000313 CO000314 CO000315
Oxaprozin	2058	1268	487	357	378	CO000316 CO000317 CO000318 CO000319 CO000320
Oxybutynin	2024	453	9	5	5	CO000321 CO000322 CO000323 CO000324 CO000325
Oxycodone	4729	642	146	81	81	CO000326 CO000327 CO000328 CO000329 CO000330
Oxytetracycline	3572	3057	37	6	6	CO000331 CO000332 CO000333 CO000334 CO000335
Perindopril	3041	1586	18	4	4	CO000336 CO000337 CO000338 CO000339 CO000340
Piperacetazine	5181	991	1	1	1	CO000341 CO000342 CO000343 CO000344 CO000345
Poldine	3997	387	13	9	9	CO000346 CO000347 CO000348 CO000349 CO000350
Prazosin	2385	1497	174	127	143	CO000351 CO000352 CO000353 CO000354 CO000355
Prednisolone	3598	2043	62	27	27	CO000356 CO000357 CO000358 CO000359 CO000360
Prednisolone Tebutate	1716	123	12	9	10	CO000361 CO000362 CO000363 CO000364 CO000365
Prednisone	3615	2	138	74	74	CO000366 CO000367 CO000368 CO000369 CO000370
Prolintane	1018	220	106	64	82	CO000371 CO000372 CO000373 CO000374 CO000375
Pyrilamine	2236	441	8	6	6	CO000376 CO000377 CO000378 CO000379 CO000380
Remifentanil	4927	1552	21	14	14	CO000381 CO000382 CO000383 CO000384 CO000385
Reserpine	237	3145	52	27	49	CO000386 CO000387 CO000388 CO000389 CO000390
Rolitetracycline	727	64	10	2	2	CO000391 CO000392 CO000393 CO000394 CO000395
Salmeterol	1206	4047	22	15	16	CO000396 CO000397 CO000398 CO000399 CO000400
Spectinomycin	2584	3057	17	1	1	CO000401 CO000402 CO000403 CO000404 CO000405
Streptomycin	374	125	43	25	26	CO000406 CO000407 CO000408 CO000409 CO000410
Strychnine	5103	117	1525	997	1111	CO000411 CO000412 CO000413 CO000414 CO000415
Strychnine N-oxide	10782	785	5751	3632	4050	CO000416 CO000417 CO000418 CO000419 CO000420
Sufentanil	3734	1640	13	11	11	CO000421 CO000422 CO000423 CO000424 CO000425
Sulfadimethoxine	675	858	3	3	3	CO000426 CO000427 CO000428 CO000429 CO000430
Sulfasalazine	926	889	11	8	8	CO000431 CO000432 CO000433 CO000434 CO000435
Taurocholate	458	3079	46	7	19	CO000436 CO000437 CO000438 CO000439 CO000440
Tenoxicam	138	23	9	6	6	CO000441 CO000442 CO000443 CO000444 CO000445
Terbutaline	1390	168	239	162	168	CO000446 CO000447 CO000448 CO000449 CO000450
Terfenadine	538	36	20	14	15	CO000451 CO000452 CO000453 CO000454 CO000455
Testosterone Propionate	2554	197	65	32	33	CO000456 CO000457 CO000458 CO000459 CO000460
Tetracaine	2937	272	5	5	5	CO000461 CO000462 CO000463 CO000464 CO000465
Tetracycline	3825	515	92	10	10	CO000466 CO000467 CO000468 CO000469 CO000470
Tetramisole	483	1437	353	309	310	CO000471 CO000472 CO000473 CO000474 CO000475
Theobromine	634	24	249	61	65	CO000476 CO000477 CO000478 CO000479 CO000480
Thiethylperazine	7668	406	3	3	3	CO000481 CO000482 CO000483 CO000484 CO000485
Thioridazine	10504	2995	4	2	2	CO000486 CO000487 CO000488 CO000489 CO000490
Thiothixene	5827	3089	3	1	1	CO000491 CO000492 CO000493 CO000494 CO000495
Thonzide	16	2603	1	1	1	CO000496 CO000497 CO000498 CO000499 CO000500
Tripelennamine	626	924	49	36	36	CO000501 CO000502 CO000503 CO000504 CO000505
Vecuronium	31	1388	20	7	7	CO000506 CO000507 CO000508 CO000509 CO000510
Average:	2509 (+/- 231.6)	1023.8 (+/- 114.7)	175.3 (+/- 61.5)	111.5 (+/- 39.7)	122.4 (+/- 43.9)
Std. Deviation	2339.44	1158.59	620.768	400.507	443.741
Median	1826	642	30	14	16
75% Quartile	3916	1497	96	61	65
Compound – measured compound
Candidates – # of retrieved compounds from the database
Candidates MF – # of retrieved compounds from the database by using the molecular formula
Rank in % - relative rank
Rank # - rank using MetFrag
Tan. 0.95 Rank – worst case rank, compounds having tanimoto similarity >= 0.95 are collapsed
Iso. Rank - worst case rank, isomorph compounds are collapsed
MassBank ID's – Those are the merged MassBank ID's which correspond to the measured compounds
