# Supplementary material for: In silico fragmentation for computer assisted identification of metabolite mass spectra
Source: BMC Bioinformatics. 2010 Mar 22;11:148. doi: 10.1186/1471-2105-11-148 (PMC2853470; doi:10.1186/1471-2105-11-148)
Supplement: Additional file 3 — Comparison_MassFrontier_MetFrag_PubChem2006. This file includes the full results from table 2 in section "Data set II searched against PubChem". The candidate search was restricted to the PubChem as of February 2006. For convenience, we also include the results reported in [8]. [file 1471-2105-11-148-S3.XLS]

## Sheet: Sheet1
	Rank MassFrontier			Rank MetFrag
Compound	PubchemID	Candidates	Rank	Candidates	Rank	Tan. 0.95 Rank	Iso. Rank	Runtime
4-amino-Antipyrine	2151	226	16	271	23	18	18	50.31
6a-Methylprednisolone	4159	226	11	296	10	4	4	61.4
Acepromazine	6077	281	4	338	7	6	7	58.19
Acetophenazine	441185	435	1	546	2	2	2	89.47
Adenosine Diphosphate	197	32	3	46	9	3	3	41.37
Adiphenine	2031	623	6	796	4	3	4	68.33
Albuterol	2083	143	15	205	55	33	35	51.27
Alfentanil	51263	134	1	162	1	1	1	56.26
Amfenac	2136	344	11	380	33	25	25	51.46
Aminophylline	2153	94	21	176	3	3	3	36.17
Ampicillin	2174	615	1	780	21	10	11	107.55
Anileridine	8944	563	251	668	7	3	3	76.08
Antipyrine	2206	306	97	341	122	104	104	45.9
Apomorphine	2215	453	12	613	13	11	11	54.56
Apramycin	71428	54	1	60	3	1	1	32.33
Betaxolol	2369	190	5	259	4	2	2	54.25
Boldenone Undecylenate	25702	21	2	32	2	2	2	34.1
Bumetanide	2471	619	10	768	1	1	1	94.41
Buprenorphine	2476	40	2	49	15	9	9	44.44
Buspirone	2477	36	1	31	2	2	2	20.77
Cholesterol	304	52	52	79	61	19	42	67.13
Cromolyn	2882	33	2	37	4	4	4	58.69
Cymarin	539061	61	8	84	19	8	8	60.81
Daunorubicin	2958	110	12	129	14	4	5	60.09
Dextromethorphan	3008	166	23	238	25	13	22	43.39
Dihydroergotamine	3066	35	1	38	2	1	1	26.62
Dimefline	3078	644	644	876	294	175	195	82.38
Diphenoxylate	13505	333	4	369	1	1	1	68.67
Dobutamine	36811	447	44	643	11	7	7	62.47
Doxorubicin	1691	60	3	81	19	7	7	42.3
Drofenine	3166	117	4	148	6	6	6	39.74
Enalapril	3222	246	1	286	10	5	5	51.39
Enalaprilat	5362033	370	2	454	14	12	12	57.93
Ephedrine	5032	246	5	307	15	8	8	40.79
Ergocristine	98255	16	1	26	17	8	10	40.82
Ergoloid Mesylate	592735	7	1	10	1	1	1	33.09
Etamiphylline	28329	100	3	104	1	1	1	35.49
Etodolac	3308	420	1	580	3	1	1	62.21
Fenbendazole	3334	403	92	480	9	9	9	59.95
Fenoterol	3343	370	5	521	6	2	2	62.99
Folic Acid	3405	602	13	824	7	4	4	103.28
Gallamine	3450	10	1	8	1	1	1	15.59
Gingerol	3473	182	2	195	3	2	2	42.89
Hematoporphyrin I	11103	42	33	47	12	10	11	40.26
Hydrocortisone	3640	260	4	301	23	7	7	65.31
Hydroxybutorphanol	3064246	180	2	201	1	1	1	46.06
Hydroxyphenethylamine	5610	166	166	173	34	32	32	39.36
Isoxsuprine	3783	447	5	643	45	15	15	78.36
Ketorolac	3826	344	37	380	16	13	13	46.22
Leucine Enkephalin	3903	53	2	60	2	1	1	40.14
Mebeverine	4031	96	2	112	2	2	2	30.95
Mefenamic Acid	4044	579	328	633	146	124	125	47.46
Meprobamate	4064	85	19	84	8	7	8	20.06
Methionine Enkephalin	42785	66	1	68	2	1	1	42.9
Methotrexate	4112	644	116	763	8	5	5	108.54
Methylergonovine	4140	515	1	629	6	1	1	86.36
Morphine-3-Glucuronide	4318740	179	2	171	45	27	38	58
Naltrexone	4428	1035	34	1418	30	16	18	142.3
Nandrolone	9904	124	18	129	21	12	14	40.38
Nimesulide	4495	136	136	148	7	6	6	41.52
Norpropoxyphene	18804	392	15	476	6	5	5	55.86
Noscapine	4544	275	3	364	97	51	55	69.95
Ormetoprim	23418	270	124	317	233	191	197	46.21
Oxaprozin	4614	461	101	607	143	94	98	59.92
Oxybutynin	4634	114	6	156	3	1	1	31.71
Oxycodone	4635	776	102	993	43	26	26	100.21
Oxytetracycline	5280972	483	4	614	11	1	1	94.77
Perindopril	107807	102	2	119	6	3	3	53.88
Piperacetazine	19675	494	1	626	1	1	1	86.95
Poldine	11018	682	19	495	7	6	6	60.39
Prazosin	4893	185	4	204	19	14	17	43.46
Prednisolone	4894	269	13	363	8	3	3	68.93
Prednisolone Tebutate	4898	143	4	165	3	1	3	50.4
Prednisone	4900	344	6	418	17	8	8	88.48
Prolintane	14592	105	9	118	19	17	18	33.62
Pyrilamine	4992	268	1	294	8	6	6	43.06
Remifentanil	60815	246	1	286	1	1	1	48.99
Reserpine	5052	28	3	31	12	6	11	23.17
Rolitetracycline	6420073	105	1	151	6	1	1	36.74
Salmeterol	5152	32	1	37	2	2	2	28.25
Spectinomycin	2021	310	1	361	2	1	1	44.38
Streptomycin	19649	37	1	43	9	5	5	45.79
Strychnine	5304	664	575	882	259	171	188	111.22
Strychnine N-oxide	73393	1185	1098	1672	1012	618	734	165.71
Sufentanil	41693	445	1	512	1	1	1	60.07
Sulfadimethoxine	5323	94	18	145	3	3	3	40.23
Sulfasalazine	5384001	106	5	116	6	3	3	53.18
Taurocholate	8959	59	4	65	9	2	3	46.39
Tenoxicam	5282194	28	1	34	3	1	1	20.78
Terbutaline	5403	175	31	225	34	24	24	39.06
Terfenadine	5405	34	1	35	2	2	2	23.19
Testosterone Propionate	5701990	134	3	183	17	7	7	42.84
Tetracaine	5411	308	22	362	1	1	1	54.72
Tetracycline	5353990	529	5	673	19	1	1	104.58
Tetramisole	3913	120	1	123	85	79	79	44.3
Theobromine	5429	94	14	176	79	18	20	24.08
Thiethylperazine	5440	569	2	671	2	2	2	85
Thioridazine	5452	849	1	1091	1	1	1	122.35
Thiothixene	941651	726	1	909	3	1	1	134.6
Thonzide	5456	4	1	4	1	1	1	33.5
Tripelennamine	5587	97	3	102	4	4	4	41.12
Vecuronium	39765	3	1	4	3	1	1	17.73
Average:		272.2 (+/- 24.2)	44.2 (+/- 14.1)	338.4 (+/- 31.5)	34.2 (+/- 10.9)	21.6 (+/- 6.8)	24 (+/- 7.9)	56.9 (+/- 2.7)
Std. Deviation		244.173	142.467	318.156	109.8	69.1699	80.1944	27.7322
Median		183.5	4	231.5	8	4	4.5	50.355
75% Quartile		431.25	17.5	518.75	19	11.75	11.75	64.73
Compound – measured compound
PubchemID – PubChem identifier
Candidates – number of candidates retrieved from database
Rank – worst case rank
Tan. 0.95 Rank – worst case rank, compounds having tanimoto similarity >= 0.95 are collapsed
Iso. Rank - worst case rank, isomorph compounds are collapsed
Runtime in seconds
